# Supplementary material for: Estimated Nucleotide Reconstruction Quality Symbols of Basecalling Tools for Oxford Nanopore Sequencing
Source: Sensors (Basel). 2023 Jul 29;23(15):6787. doi: 10.3390/s23156787 (PMC10422362; doi:10.3390/s23156787)
Supplement: Supplementary file 1 [file sensors-23-06787-s001.zip]

Archive with 1 entries (1 files):
- sensors-2504358-supplementary.pdf
